# Supplementary material for: ﻿Multi-gene phylogeny and morphology of two new Phyllosticta (Phyllostictaceae, Botryosphaeriales) species from China
Source: MycoKeys. 2023 Mar 1;95:189–207. doi: 10.3897/mycokeys.95.100414 (PMC10210045; doi:10.3897/mycokeys.95.100414)
Supplement: XML Treatment for Phyllosticta anhuiensis [file mycokeys.95.100414-treatment1.xml]

<!DOCTYPE tp:taxon-treatment
  PUBLIC "-//TaxonX//DTD Taxonomic Treatment Publishing DTD v0 20100105//EN" "tax-treatment-NSO.dtd">
<tp:taxon-treatment xmlns:tp="http://www.plazi.org/taxpub"><tp:treatment-meta><kwd-group><label>Taxon classification</label><kwd>
                <named-content content-type="kingdom">Fungi</named-content>
              </kwd><kwd>
                <named-content content-type="order">Botryosphaeriales</named-content>
              </kwd><kwd>
                <named-content content-type="family">Phyllostictaceae</named-content>
              </kwd></kwd-group><mixed-citation publication-type="journal"><person-group><name><surname>Wang</surname><given-names>Cheng-Bin</given-names></name><name><surname>Yang</surname><given-names>Jing</given-names></name><name><surname>Li</surname><given-names>Yong</given-names></name><name><surname>Xue</surname><given-names>Han</given-names></name><name><surname>Piao</surname><given-names>Chun-Gen</given-names></name><name><surname>Jiang</surname><given-names>Ning</given-names></name></person-group><article-title>﻿Multi-gene phylogeny and morphology of two new <italic><tp:taxon-name><tp:taxon-name-part taxon-name-part-type="genus" reg="Phyllosticta">Phyllosticta</tp:taxon-name-part></tp:taxon-name></italic> (<tp:taxon-name><tp:taxon-name-part taxon-name-part-type="family">Phyllostictaceae</tp:taxon-name-part></tp:taxon-name>, <tp:taxon-name><tp:taxon-name-part taxon-name-part-type="order">Botryosphaeriales</tp:taxon-name-part></tp:taxon-name>) species from China</article-title><source>MycoKeys</source><day>01</day><month>03</month><year>2023</year><volume>95</volume><fpage>189</fpage><lpage>207</lpage><pub-id pub-id-type="doi">10.3897/mycokeys.95.100414</pub-id></mixed-citation></tp:treatment-meta><tp:nomenclature><label>﻿</label><tp:taxon-name>
              <object-id xmlns:xlink="http://www.w3.org/1999/xlink" content-type="arpha" xlink:type="simple">81C08238-FAAB-5DCF-83D9-64BD9462A468</object-id>
              <tp:taxon-name-part taxon-name-part-type="genus" reg="Phyllosticta">Phyllosticta</tp:taxon-name-part>
              <tp:taxon-name-part taxon-name-part-type="species" reg="anhuiensis">anhuiensis</tp:taxon-name-part>
              <object-id xmlns:xlink="http://www.w3.org/1999/xlink" content-type="mycobank" xlink:type="simple"> 847160</object-id>
            </tp:taxon-name><tp:taxon-authority>Ning Jiang &amp; C.B. Wang</tp:taxon-authority><tp:taxon-status xmlns:xlink="http://www.w3.org/1999/xlink" xlink:type="simple">sp. nov.</tp:taxon-status><xref ref-type="fig" rid="F2">Fig. 2</xref></tp:nomenclature><tp:treatment-sec sec-type="etymology" id="SECID0E5WAK"><title>Etymology.</title><p>Referring to the Anhui Province, where the species was first collected.</p></tp:treatment-sec><tp:treatment-sec sec-type="description" id="SECID0EDXAK"><title>Description.</title><p><bold><italic>Sexual morph</italic></bold>: Unknown. <bold><italic>Asexual morph</italic></bold>: Conidiomata pycnidial, aggregated, black, erumpent, globose to pyriform, exuding gray to pale yellow conidial masses, 100–400 µm diam. Conidiophores subcylindrical to ampulliform, reduced to conidiogenous cells. Conidiogenous cells phialidic, hyaline, thin-walled, smooth, subcylindrical to ampulliform, 10–16 × 2.5–4.5 μm. Conidia 8.5–12 × 5.5–9 μm, (mean ± SD = 10 ± 1 × 7.2 ± 0.7 μm), solitary, hyaline, aseptate, thin and smooth-walled, coarsely guttulate, globose or ellipsoid to obvoid, enclosed in a thin persistent sheath, 1–1.5 μm thick, and bearing an apical mucoid appendage 4–6 × 1–2 μm, flexible, unbranched, tapering towards an acutely rounded tip.</p><fig id="F2" position="float" orientation="portrait"><object-id xmlns:xlink="http://www.w3.org/1999/xlink" content-type="doi" xlink:type="simple">10.3897/mycokeys.95.100414.figure2</object-id><object-id xmlns:xlink="http://www.w3.org/1999/xlink" content-type="arpha" xlink:type="simple">F37597CF-5D53-5D93-8555-4F9711B03990</object-id><label>Figure 2.</label><caption><p>Morphology of <italic><tp:taxon-name><tp:taxon-name-part taxon-name-part-type="genus" reg="Phyllosticta">Phyllosticta</tp:taxon-name-part><tp:taxon-name-part taxon-name-part-type="species" reg="anhuiensis">anhuiensis</tp:taxon-name-part></tp:taxon-name></italic> (<abbrev xmlns:xlink="http://www.w3.org/1999/xlink" xlink:title="China Forestry Culture Collection Center" id="ABBRID0EEYAK" xlink:type="simple">CFCC</abbrev> 54840) <bold>A</bold> diseased leaf of <italic><tp:taxon-name><tp:taxon-name-part taxon-name-part-type="genus" reg="Quercus">Quercus</tp:taxon-name-part><tp:taxon-name-part taxon-name-part-type="species" reg="aliena">aliena</tp:taxon-name-part></tp:taxon-name></italic><bold>B</bold> conidiomata <bold>C</bold> conidiogenous cells <bold>D, E</bold> conidia <bold>F–H</bold> colonies on <abbrev xmlns:xlink="http://www.w3.org/1999/xlink" xlink:title="potato dextrose agar" id="ABBRID0E4YAK" xlink:type="simple">PDA</abbrev>, <abbrev xmlns:xlink="http://www.w3.org/1999/xlink" xlink:title="malt extract agar" id="ABBRID0EBZAK" xlink:type="simple">MEA</abbrev> and <abbrev xmlns:xlink="http://www.w3.org/1999/xlink" xlink:title="synthetic low-nutrient agar" id="ABBRID0EFZAK" xlink:type="simple">SNA</abbrev> after two weeks at 25 °C. Scale bars: 500 μm (<bold>B</bold>); 10 μm (<bold>C–E</bold>).</p></caption><graphic xmlns:xlink="http://www.w3.org/1999/xlink" xlink:href="mycokeys-95-189-g002.jpg" position="float" orientation="portrait" xlink:type="simple" id="oo_817697.jpg"><uri content-type="original_file" xlink:type="simple">https://binary.pensoft.net/fig/817697</uri></graphic></fig></tp:treatment-sec><tp:treatment-sec sec-type="description" id="SECID0ESZAK"><title>Culture characters.</title><p>Colonies on <abbrev xmlns:xlink="http://www.w3.org/1999/xlink" xlink:title="potato dextrose agar" id="ABBRID0EYZAK" xlink:type="simple">PDA</abbrev> flat, with irregular edge, slow growing, grayish-green to green, reaching a 90 mm diameter after two weeks. Colonies on <abbrev xmlns:xlink="http://www.w3.org/1999/xlink" xlink:title="malt extract agar" id="ABBRID0E3ZAK" xlink:type="simple">MEA</abbrev> flat, undulate at the edge, slow growing, gray-white to gray, reaching a 70–80 mm diameter after two weeks. Colonies on <abbrev xmlns:xlink="http://www.w3.org/1999/xlink" xlink:title="synthetic low-nutrient agar" id="ABBRID0EA1AK" xlink:type="simple">SNA</abbrev> flat, slow growing, celandine green, reaching a 60–70 mm diameter after two weeks.</p></tp:treatment-sec><tp:treatment-sec sec-type="material" id="SECID0EE1AK"><title>Specimens examined.</title><p>China, Anhui Province, Hefei City, leaf spots of <italic><tp:taxon-name><tp:taxon-name-part taxon-name-part-type="genus" reg="Quercus">Quercus</tp:taxon-name-part><tp:taxon-name-part taxon-name-part-type="species" reg="aliena">aliena</tp:taxon-name-part></tp:taxon-name></italic>, Yong Li &amp; Dan-ran Bian, 10 August 2019 (holotype CAF800072; ex-type culture: <abbrev xmlns:xlink="http://www.w3.org/1999/xlink" xlink:title="China Forestry Culture Collection Center" id="ABBRID0EV1AK" xlink:type="simple">CFCC</abbrev> 54840). Ibid. (cultures: <abbrev xmlns:xlink="http://www.w3.org/1999/xlink" xlink:title="China Forestry Culture Collection Center" id="ABBRID0EZ1AK" xlink:type="simple">CFCC</abbrev> 55887 and <abbrev xmlns:xlink="http://www.w3.org/1999/xlink" xlink:title="China Forestry Culture Collection Center" id="ABBRID0E41AK" xlink:type="simple">CFCC</abbrev> 58849).</p></tp:treatment-sec><tp:treatment-sec sec-type="notes" id="SECID0EB2AK"><title>Notes.</title><p>In the phylogeny analyses, <italic><tp:taxon-name><tp:taxon-name-part taxon-name-part-type="genus" reg="Phyllosticta">P.</tp:taxon-name-part><tp:taxon-name-part taxon-name-part-type="species" reg="anhuiensis">anhuiensis</tp:taxon-name-part></tp:taxon-name></italic> groups sister to <italic><tp:taxon-name><tp:taxon-name-part taxon-name-part-type="genus" reg="Phyllosticta">P.</tp:taxon-name-part><tp:taxon-name-part taxon-name-part-type="species" reg="kerriae">kerriae</tp:taxon-name-part></tp:taxon-name></italic> (MAFF 240047). <italic><tp:taxon-name><tp:taxon-name-part taxon-name-part-type="genus" reg="Phyllosticta">P.</tp:taxon-name-part><tp:taxon-name-part taxon-name-part-type="species" reg="kerriae">kerriae</tp:taxon-name-part></tp:taxon-name></italic> was associated with <italic><tp:taxon-name><tp:taxon-name-part taxon-name-part-type="genus" reg="Kerria">Kerria</tp:taxon-name-part><tp:taxon-name-part taxon-name-part-type="species" reg="japonica">japonica</tp:taxon-name-part></tp:taxon-name></italic> in Japan (<xref ref-type="bibr" rid="B20">Motohashi et al. 2008</xref>). Comparison of DNA sequences of <italic><tp:taxon-name><tp:taxon-name-part taxon-name-part-type="genus" reg="Phyllosticta">P.</tp:taxon-name-part><tp:taxon-name-part taxon-name-part-type="species" reg="anhuiensis">anhuiensis</tp:taxon-name-part></tp:taxon-name></italic> with <italic><tp:taxon-name><tp:taxon-name-part taxon-name-part-type="genus" reg="Phyllosticta">P.</tp:taxon-name-part><tp:taxon-name-part taxon-name-part-type="species" reg="kerriae">kerriae</tp:taxon-name-part></tp:taxon-name></italic> (MAFF 240047), there is 99.4% (447/480 identities; 0/480 gaps) sequence similarity in ITS, 99.8% (554/555 identities, 0/480 gaps) in LSU, 98.6% (215/218 identities, 0/218 gaps) in <italic>tef1</italic>, and 97.7% (212/217 identities, 0/217 gaps) in <italic>act</italic>. Morphologically, <italic><tp:taxon-name><tp:taxon-name-part taxon-name-part-type="genus" reg="Phyllosticta">P.</tp:taxon-name-part><tp:taxon-name-part taxon-name-part-type="species" reg="anhuiensis">anhuiensis</tp:taxon-name-part></tp:taxon-name></italic> can be distinguished from <italic><tp:taxon-name><tp:taxon-name-part taxon-name-part-type="genus" reg="Phyllosticta">P.</tp:taxon-name-part><tp:taxon-name-part taxon-name-part-type="species" reg="kerriae">kerriae</tp:taxon-name-part></tp:taxon-name></italic> in having shorter appendage (4–6 µm in <italic><tp:taxon-name><tp:taxon-name-part taxon-name-part-type="genus" reg="Phyllosticta">P.</tp:taxon-name-part><tp:taxon-name-part taxon-name-part-type="species" reg="anhuiensis">anhuiensis</tp:taxon-name-part></tp:taxon-name></italic> vs. 5–12.5 µm in <italic><tp:taxon-name><tp:taxon-name-part taxon-name-part-type="genus" reg="Phyllosticta">P.</tp:taxon-name-part><tp:taxon-name-part taxon-name-part-type="species" reg="kerriae">kerriae</tp:taxon-name-part></tp:taxon-name></italic>) (<xref ref-type="bibr" rid="B20">Motohashi et al. 2008</xref>). Therefore, this species was regarded as a new species based on morphology and multi-locus phylogeny.</p></tp:treatment-sec><ref-list><ref id="B20"><mixed-citation xmlns:xlink="http://www.w3.org/1999/xlink" xlink:type="simple"><person-group><name name-style="western"><surname>Motohashi</surname><given-names>K</given-names></name><name name-style="western"><surname>Araki</surname><given-names>I</given-names></name><name name-style="western"><surname>Nakashima</surname><given-names>C</given-names></name></person-group> (<year>2008</year>) <article-title>Four new species of <italic><tp:taxon-name><tp:taxon-name-part taxon-name-part-type="genus">Phyllosticta</tp:taxon-name-part></tp:taxon-name></italic>, one new species of <italic><tp:taxon-name><tp:taxon-name-part taxon-name-part-type="genus">Pseudocercospora</tp:taxon-name-part></tp:taxon-name></italic>, and one new combination in <italic><tp:taxon-name><tp:taxon-name-part taxon-name-part-type="genus">Passalora</tp:taxon-name-part></tp:taxon-name></italic> from Japan.</article-title><source>Mycoscience</source><volume>49</volume>(<issue>2</issue>): <fpage>138</fpage>–<lpage>146</lpage>. <ext-link xlink:type="simple" ext-link-type="doi" xlink:href="10.1007/S10267-007-0395-Z">https://doi.org/10.1007/S10267-007-0395-Z</ext-link></mixed-citation></ref></ref-list></tp:taxon-treatment>
