# Supplementary material for: ﻿Multi-gene phylogeny and morphology of two new Phyllosticta (Phyllostictaceae, Botryosphaeriales) species from China
Source: MycoKeys. 2023 Mar 1;95:189–207. doi: 10.3897/mycokeys.95.100414 (PMC10210045; doi:10.3897/mycokeys.95.100414)
Supplement: XML Treatment for Phyllosticta guangdongensis [file mycokeys.95.100414-treatment2.xml]

<!DOCTYPE tp:taxon-treatment
  PUBLIC "-//TaxonX//DTD Taxonomic Treatment Publishing DTD v0 20100105//EN" "tax-treatment-NSO.dtd">
<tp:taxon-treatment xmlns:tp="http://www.plazi.org/taxpub"><tp:treatment-meta><kwd-group><label>Taxon classification</label><kwd>
                <named-content content-type="kingdom">Fungi</named-content>
              </kwd><kwd>
                <named-content content-type="order">Botryosphaeriales</named-content>
              </kwd><kwd>
                <named-content content-type="family">Phyllostictaceae</named-content>
              </kwd></kwd-group><mixed-citation publication-type="journal"><person-group><name><surname>Wang</surname><given-names>Cheng-Bin</given-names></name><name><surname>Yang</surname><given-names>Jing</given-names></name><name><surname>Li</surname><given-names>Yong</given-names></name><name><surname>Xue</surname><given-names>Han</given-names></name><name><surname>Piao</surname><given-names>Chun-Gen</given-names></name><name><surname>Jiang</surname><given-names>Ning</given-names></name></person-group><article-title>﻿Multi-gene phylogeny and morphology of two new <italic><tp:taxon-name><tp:taxon-name-part taxon-name-part-type="genus" reg="Phyllosticta">Phyllosticta</tp:taxon-name-part></tp:taxon-name></italic> (<tp:taxon-name><tp:taxon-name-part taxon-name-part-type="family">Phyllostictaceae</tp:taxon-name-part></tp:taxon-name>, <tp:taxon-name><tp:taxon-name-part taxon-name-part-type="order">Botryosphaeriales</tp:taxon-name-part></tp:taxon-name>) species from China</article-title><source>MycoKeys</source><day>01</day><month>03</month><year>2023</year><volume>95</volume><fpage>189</fpage><lpage>207</lpage><pub-id pub-id-type="doi">10.3897/mycokeys.95.100414</pub-id></mixed-citation></tp:treatment-meta><tp:nomenclature><label>﻿</label><tp:taxon-name>
              <object-id xmlns:xlink="http://www.w3.org/1999/xlink" content-type="arpha" xlink:type="simple">A5308D23-E690-5AFA-B6FD-EE50F3BABB27</object-id>
              <tp:taxon-name-part taxon-name-part-type="genus" reg="Phyllosticta">Phyllosticta</tp:taxon-name-part>
              <tp:taxon-name-part taxon-name-part-type="species" reg="guangdongensis">guangdongensis</tp:taxon-name-part>
              <object-id xmlns:xlink="http://www.w3.org/1999/xlink" content-type="mycobank" xlink:type="simple"> 847161</object-id>
            </tp:taxon-name><tp:taxon-authority>Ning Jiang &amp; C.B. Wang</tp:taxon-authority><tp:taxon-status xmlns:xlink="http://www.w3.org/1999/xlink" xlink:type="simple">sp. nov.</tp:taxon-status><xref ref-type="fig" rid="F3">Fig. 3</xref></tp:nomenclature><tp:treatment-sec sec-type="etymology" id="SECID0EPABK"><title>Etymology.</title><p>Referring to the Guangdong Province, where the species was first collected.</p></tp:treatment-sec><tp:treatment-sec sec-type="description" id="SECID0EUABK"><title>Description.</title><p><bold><italic>Sexual morph</italic></bold>: Unknown. <bold><italic>Asexual morph</italic></bold>: Conidiomata pycnidial, aggregated, black, globose to pyriform, exuding opaque conidial masses, erumpent, 100–450 µm diam. Conidiophores subcylindrical to ampulliform, reduced to conidiogenous cells. Conidiogenous cells phialidic, subcylindrical to ampulliform, hyaline, smooth, 10–15 × 2.5–4 μm. Conidia 10–14 × 6–8 μm, (mean ± SD = 11.5 ± 1.3 × 7.5 ± 0.6 μm), solitary, hyaline, aseptate, thin and smooth-walled, ellipsoid to obovoid, coarsely guttulate, enclosed in a thin persistent mud sheath, 1–1.5 μm thick, with an apical mucoid appendage, 4.5–10 × 1–2 μm, flexible, unbranched, tapering towards an acutely rounded tip.</p><fig id="F3" position="float" orientation="portrait"><object-id xmlns:xlink="http://www.w3.org/1999/xlink" content-type="doi" xlink:type="simple">10.3897/mycokeys.95.100414.figure3</object-id><object-id xmlns:xlink="http://www.w3.org/1999/xlink" content-type="arpha" xlink:type="simple">96745C8E-9D3A-55FF-97BD-FB2F8BD15A8E</object-id><label>Figure 3.</label><caption><p>Morphology of <italic><tp:taxon-name><tp:taxon-name-part taxon-name-part-type="genus" reg="Phyllosticta">Phyllosticta</tp:taxon-name-part><tp:taxon-name-part taxon-name-part-type="species" reg="guangdongensis">guangdongensis</tp:taxon-name-part></tp:taxon-name></italic> (<abbrev xmlns:xlink="http://www.w3.org/1999/xlink" xlink:title="China Forestry Culture Collection Center" id="ABBRID0EVBBK" xlink:type="simple">CFCC</abbrev> 58144) <bold>A</bold> diseased leaf of <italic><tp:taxon-name><tp:taxon-name-part taxon-name-part-type="genus" reg="Viburnum">Viburnum</tp:taxon-name-part><tp:taxon-name-part taxon-name-part-type="species" reg="odoratissimum">odoratissimum</tp:taxon-name-part></tp:taxon-name></italic><bold>B</bold> conidiomata <bold>C</bold> conidiogenous cells <bold>D, E</bold> conidia <bold>F–H</bold> colonies on <abbrev xmlns:xlink="http://www.w3.org/1999/xlink" xlink:title="potato dextrose agar" id="ABBRID0EOCBK" xlink:type="simple">PDA</abbrev>, <abbrev xmlns:xlink="http://www.w3.org/1999/xlink" xlink:title="malt extract agar" id="ABBRID0ESCBK" xlink:type="simple">MEA</abbrev> and <abbrev xmlns:xlink="http://www.w3.org/1999/xlink" xlink:title="synthetic low-nutrient agar" id="ABBRID0EWCBK" xlink:type="simple">SNA</abbrev> after two weeks at 25 °C. Scale bars: 500 μm (<bold>B</bold>); 10 μm (<bold>C–E</bold>).</p></caption><graphic xmlns:xlink="http://www.w3.org/1999/xlink" xlink:href="mycokeys-95-189-g003.jpg" position="float" orientation="portrait" xlink:type="simple" id="oo_817698.jpg"><uri content-type="original_file" xlink:type="simple">https://binary.pensoft.net/fig/817698</uri></graphic></fig></tp:treatment-sec><tp:treatment-sec sec-type="description" id="SECID0EDDBK"><title>Culture characters.</title><p>Colonies on <abbrev xmlns:xlink="http://www.w3.org/1999/xlink" xlink:title="potato dextrose agar" id="ABBRID0EJDBK" xlink:type="simple">PDA</abbrev> flat, slow growing, grayish-green in the center, and dark green at margin reaching 85 mm diameter after two weeks. Colonies on <abbrev xmlns:xlink="http://www.w3.org/1999/xlink" xlink:title="malt extract agar" id="ABBRID0ENDBK" xlink:type="simple">MEA</abbrev> slow growing, yellow in the center, white at undulate the margin, reaching a 20–25 mm diameter after two weeks. Colonies on <abbrev xmlns:xlink="http://www.w3.org/1999/xlink" xlink:title="synthetic low-nutrient agar" id="ABBRID0ERDBK" xlink:type="simple">SNA</abbrev> flat, slow growing, grayish-green, reaching a 25–30 mm diameter after two weeks.</p></tp:treatment-sec><tp:treatment-sec sec-type="material" id="SECID0EVDBK"><title>Specimens examined.</title><p>China, Guangdong Province, Guangzhou City, leaf spot of <italic><tp:taxon-name><tp:taxon-name-part taxon-name-part-type="genus" reg="Viburnum">Viburnum</tp:taxon-name-part><tp:taxon-name-part taxon-name-part-type="species" reg="odoratissimum">odoratissimum</tp:taxon-name-part></tp:taxon-name></italic>, Yong Li, 20 September 2022 (holotype CAF800073; ex-type culture: <abbrev xmlns:xlink="http://www.w3.org/1999/xlink" xlink:title="China Forestry Culture Collection Center" id="ABBRID0EGEBK" xlink:type="simple">CFCC</abbrev> 58144). Ibid. (cultures: <abbrev xmlns:xlink="http://www.w3.org/1999/xlink" xlink:title="China Forestry Culture Collection Center" id="ABBRID0EKEBK" xlink:type="simple">CFCC</abbrev> 58766 and <abbrev xmlns:xlink="http://www.w3.org/1999/xlink" xlink:title="China Forestry Culture Collection Center" id="ABBRID0EOEBK" xlink:type="simple">CFCC</abbrev> 58772).</p></tp:treatment-sec><tp:treatment-sec sec-type="notes" id="SECID0ESEBK"><title>Notes.</title><p>Phylogeny indicates that <italic><tp:taxon-name><tp:taxon-name-part taxon-name-part-type="genus" reg="Phyllosticta">P.</tp:taxon-name-part><tp:taxon-name-part taxon-name-part-type="species" reg="anhuiensis">anhuiensis</tp:taxon-name-part></tp:taxon-name></italic> groups sister to <italic><tp:taxon-name><tp:taxon-name-part taxon-name-part-type="genus" reg="Phyllosticta">P.</tp:taxon-name-part><tp:taxon-name-part taxon-name-part-type="species" reg="mangiferae">mangiferae</tp:taxon-name-part></tp:taxon-name></italic> (IMA 260576). <italic><tp:taxon-name><tp:taxon-name-part taxon-name-part-type="genus" reg="Phyllosticta">P.</tp:taxon-name-part><tp:taxon-name-part taxon-name-part-type="species" reg="mangiferae">mangiferae</tp:taxon-name-part></tp:taxon-name></italic> was associated with <italic><tp:taxon-name><tp:taxon-name-part taxon-name-part-type="genus" reg="Mangifera">Mangifera</tp:taxon-name-part><tp:taxon-name-part taxon-name-part-type="species" reg="indica">indica</tp:taxon-name-part></tp:taxon-name></italic> leaves in Tanzania (<xref ref-type="bibr" rid="B8">Ebbels and Allen 1979</xref>; <xref ref-type="bibr" rid="B11">Glienke et al. 2011</xref>). Comparison of DNA sequences of <italic><tp:taxon-name><tp:taxon-name-part taxon-name-part-type="genus" reg="Phyllosticta">P.</tp:taxon-name-part><tp:taxon-name-part taxon-name-part-type="species" reg="anhuiensis">anhuiensis</tp:taxon-name-part></tp:taxon-name></italic> with <italic><tp:taxon-name><tp:taxon-name-part taxon-name-part-type="genus" reg="Phyllosticta">P.</tp:taxon-name-part><tp:taxon-name-part taxon-name-part-type="species" reg="mangiferae">mangiferae</tp:taxon-name-part></tp:taxon-name></italic> (IMA 260576), there are 99.1% (471/475 identifies, 0/475 gaps) sequence similarity in ITS, 99.6% (760/763 identifies, 0/763 gaps) in LSU, 97.7% (211/216 identifies, 2/218 gaps) in <italic>tef1</italic>, 98.2% (221/225 identifies, 0/225 gaps) in <italic>act</italic>, and 98.4% (614/624 identifies, 6/624 gaps) in <italic>gapdh</italic>. Morphologically, <italic><tp:taxon-name><tp:taxon-name-part taxon-name-part-type="genus" reg="Phyllosticta">P.</tp:taxon-name-part><tp:taxon-name-part taxon-name-part-type="species" reg="guangdongensis">guangdongensis</tp:taxon-name-part></tp:taxon-name></italic> can be distinguished from <italic><tp:taxon-name><tp:taxon-name-part taxon-name-part-type="genus" reg="Phyllosticta">P.</tp:taxon-name-part><tp:taxon-name-part taxon-name-part-type="species" reg="mangiferae">mangiferae</tp:taxon-name-part></tp:taxon-name></italic> in longer conidia (10–14 μm in <italic><tp:taxon-name><tp:taxon-name-part taxon-name-part-type="genus" reg="Phyllosticta">P.</tp:taxon-name-part><tp:taxon-name-part taxon-name-part-type="species" reg="guangdongensis">guangdongensis</tp:taxon-name-part></tp:taxon-name></italic> vs. 8–12 µm in <italic><tp:taxon-name><tp:taxon-name-part taxon-name-part-type="genus" reg="Phyllosticta">P.</tp:taxon-name-part><tp:taxon-name-part taxon-name-part-type="species" reg="mangiferae">mangiferae</tp:taxon-name-part></tp:taxon-name></italic>) and shorter appendage (4.5–10 µm in <italic><tp:taxon-name><tp:taxon-name-part taxon-name-part-type="genus" reg="Phyllosticta">P.</tp:taxon-name-part><tp:taxon-name-part taxon-name-part-type="species" reg="guangdongensis">guangdongensis</tp:taxon-name-part></tp:taxon-name></italic> vs. 7–13 µm in <italic><tp:taxon-name><tp:taxon-name-part taxon-name-part-type="genus" reg="Phyllosticta">P.</tp:taxon-name-part><tp:taxon-name-part taxon-name-part-type="species" reg="mangiferae">mangiferae</tp:taxon-name-part></tp:taxon-name></italic>) (<xref ref-type="bibr" rid="B11">Glienke et al. 2011</xref>). Therefore, this species was regarded as a new species based on morphology and multi-locus phylogenetic analyses.</p></tp:treatment-sec><ref-list><ref id="B8"><mixed-citation xmlns:xlink="http://www.w3.org/1999/xlink" xlink:type="simple"><person-group><name name-style="western"><surname>Ebbels</surname><given-names>DL</given-names></name><name name-style="western"><surname>Allen</surname><given-names>DJ</given-names></name></person-group> (<year>1979</year>) <article-title>A supplementary and annotated list of plant diseases, pathogens and associated fungi in Tanzania.</article-title><source>Phytopathological papers</source><volume>22</volume>: <fpage>1</fpage>–<lpage>89</lpage>.</mixed-citation></ref><ref id="B11"><mixed-citation xmlns:xlink="http://www.w3.org/1999/xlink" xlink:type="simple"><person-group><name name-style="western"><surname>Glienke</surname><given-names>C</given-names></name><name name-style="western"><surname>Pereira</surname><given-names>OL</given-names></name><name name-style="western"><surname>Stringari</surname><given-names>D</given-names></name><name name-style="western"><surname>Fabris</surname><given-names>J</given-names></name><name name-style="western"><surname>Kava-Cordeiro</surname><given-names>V</given-names></name><name name-style="western"><surname>Galli-Terasawa</surname><given-names>L</given-names></name><name name-style="western"><surname>Cunnington</surname><given-names>J</given-names></name><name name-style="western"><surname>Shivas</surname><given-names>RG</given-names></name><name name-style="western"><surname>Groenewald</surname><given-names>JZ</given-names></name><name name-style="western"><surname>Crous</surname><given-names>PW</given-names></name></person-group> (<year>2011</year>) <article-title>Endophytic and pathogenic <italic><tp:taxon-name><tp:taxon-name-part taxon-name-part-type="genus">Phyllosticta</tp:taxon-name-part></tp:taxon-name></italic> species, with reference to those associated with <italic><tp:taxon-name><tp:taxon-name-part taxon-name-part-type="genus">Citrus</tp:taxon-name-part></tp:taxon-name></italic> black spot.</article-title><source>Persoonia</source><volume>26</volume>(<issue>1</issue>): <fpage>47</fpage>–<lpage>56</lpage>. <ext-link xlink:type="simple" ext-link-type="doi" xlink:href="10.3767/003158511X569169">https://doi.org/10.3767/003158511X569169</ext-link></mixed-citation></ref></ref-list></tp:taxon-treatment>
